# Supplementary material for: Therapeutic Validation of GEF-H1 Using a De Novo Designed Inhibitor in Models of Retinal Disease
Source: Cells. 2022 May 24;11(11):1733. doi: 10.3390/cells11111733 (PMC9179336; doi:10.3390/cells11111733)
Supplement: Supplementary file 1 [file cells-11-01733-s001.zip]

Archive with 1 entries (1 files):
- cells-1679023-supplementary.pdf
